# Supplementary material for: Pentamidine-Functionalized Polycaprolactone Nanofibers Produced by Solution Blow Spinning for Controlled Release in Cutaneous Leishmaniasis Treatment
Source: Polymers (Basel). 2026 Jan 8;18(2):170. doi: 10.3390/polym18020170 (PMC12846011; doi:10.3390/polym18020170)
Supplement: Supplementary file 1 [file polymers-18-00170-s001.zip]

Archive with 2 entries (2 files):
- Supporting information-final version-GG-PN-NG.pdf
- Video 1.mp4
